# Supplementary material for: Morphometrics and processing yield of Cucumaria frondosa (Holothuroidea) from the St. Lawrence Estuary, Canada
Source: PLoS One. 2021 Jan 22;16(1):e0245238. doi: 10.1371/journal.pone.0245238 (PMC7822298; doi:10.1371/journal.pone.0245238)
Supplement: S1 Data — (XLSX) [file pone.0245238.s006.xlsx]

## Sheet: DATA
GROUP	SEX	ID	WBL	WBW	WBH	WBM	GBM	GBL	PBL	PBM	PWC	ELLIP	VOL	SLW	GONM	GSI	RBM	WRI	RRW	RRG	RRL
Samples collected by diving
M-A11	Females	201	100	78.04	70.15	295.22	96.25	90	65.86	14.2131	10.8646	0.123343	286.644	88.3403	26.34	27.3662	172.63	58.475	4.81441	14.7669	65.86
M-A11	Females	202	125	77.74	60.13	235.01	103.42	95	77.14	12.9174	9.62578	0.233106	305.945	98.5774	46.06	44.5368	85.53	36.3942	5.49653	12.4902	61.712
M-A11	Females	203	130	80.72	72.11	429.8	130.22	120	76.09	15.5655	10.4744	0.233865	396.203	102.438	66.07	50.7372	233.51	54.3299	3.62157	11.9532	58.5308
M-A11	Males	204	135	79.74	65.03	414	109.98	115	77.84	13.3835	9.51769	0.257334	366.541	103.754	77.04	70.0491	226.98	54.8261	3.23273	12.169	57.6593
M-A11	Females	205	120	85.57	73.98	432.26	100.03	95	67.4	13.5422	9.77094	0.167486	397.755	101.333	45.95	45.9362	286.28	66.2287	3.13288	13.5381	56.1667
M-A11	Males	206	155	82.39	73.8	499.02	119.92	145	84.39	15.3162	9.87712	0.305868	493.47	113.006	132.31	110.332	246.79	49.4549	3.06926	12.772	54.4452
M-A11	Males	207	140	71.15	67.53	356.41	93.04	110	76.13	13.7614	10.7918	0.326072	352.207	99.8048	25.25	27.1389	238.12	66.8107	3.86112	14.7908	54.3786
M-A11	Males	208	180	82.48	71.22	564.24	190.79	140	85.79	28.0213	12.549	0.371533	553.632	121.846	109.32	57.2986	264.13	46.8116	4.9662	14.687	47.6611
M-A11	Males	209	130	70.85	67.09	387.67	126.42	110	83.79	18.4759	7.97796	0.294498	323.548	95.9713	60.2	47.619	201.05	51.8611	4.76588	14.6147	64.4538
M-A11	Males	210	155	62.45	57.4	292.32	91.28	110	69.07	13.9764	11.4529	0.425615	290.92	98.3857	56.06	61.4154	144.98	49.5963	4.7812	15.3116	44.5613
M-A11	Males	211	125	69.71	65.17	318.25	107.71	125	73.75	14.0594	10.467	0.283961	297.338	93.3475	59.64	55.3709	150.9	47.4156	4.41772	13.053	59
M-A11	Males	212	170	66.71	60.65	423.56	98.56	140	76.73	13.7786	9.36307	0.436357	360.138	106.493	92.61	93.9631	232.39	54.8659	3.25305	13.9799	45.1353
M-A11	Males	213	155	57.01	50.9	263.27	90.04	110	64.16	12.322	9.93021	0.462195	235.504	94.0029	54.68	60.7286	118.55	45.0298	4.68037	13.685	41.3935
M-A11	Females	214	170	62.19	58.41	355.52	100.49	115	77.21	13.8962	9.31334	0.464318	323.337	102.822	74.05	73.6889	180.98	50.9057	3.9087	13.8284	45.4176
M-A11	Females	215	90	52.19	51.71	145.19	41.75	78	53.03	6.5602	9.99055	0.265912	127.175	68.5354	13.42	32.1437	90.02	62.0015	4.51836	15.7131	58.9222
M-A11	Females	216	100	58.93	57.95	196.5	50.55	80	56.3	8.1763	10.0082	0.258416	178.808	76.7659	44.77	88.5658	101.18	51.4911	4.16097	16.1747	56.3
M-A11	Females	217	140	53.67	49.84	225.71	71.77	115	67.32	10.6282	9.31014	0.445758	196.081	86.6822	49.53	69.0121	104.41	46.2585	4.70879	14.8087	48.0857
M-A11	Males	218	157	73.71	66.97	458.72	110.31	130	70.59	15.7968	11.0231	0.361016	405.793	107.575	109.47	99.2385	238.94	52.0884	3.44367	14.3204	44.9618
M-A11	Males	219	165	84.18	71.99	511.9	194.52	135	88.13	27.7525	11.4433	0.324344	523.556	117.855	103.79	53.357	213.59	41.7249	5.42147	14.2672	53.4121
M-A11	Females	220	135	66.83	61.35	299.52	67.33	100	57.15	10.1434	9.96116	0.33776	289.813	94.9845	49.17	73.0284	183.02	61.1044	3.38655	15.0652	42.3333
M-A11	Females	221	105	68.62	58.71	231.24	61.72	83	53.21	8.91934	8.09634	0.209538	221.488	84.8829	35.81	58.0201	133.71	57.823	3.85718	14.4513	50.6762
M-A11	Males	222	155	79.81	72.08	472.55	114.5	123	78.47	16.7799	9.61805	0.320216	466.877	111.223	90.15	78.7336	267.9	56.6924	3.55093	14.6549	50.6258
M-A11	Males	223	120	79.02	70.46	368.81	103.94	95	69.83	15.9695	11.0717	0.205909	349.832	97.3776	80.9	77.8334	183.97	49.8821	4.33001	15.3642	58.1917
M-A11	Females	224	125	67.64	58.45	273.28	71.23	110	62.17	9.6136	9.82046	0.297757	258.76	91.9511	32.58	45.7392	169.47	62.0133	3.51786	13.4966	49.736
M-A11	Females	225	110	71.8	69.71	302.68	61.21	113	55.66	9.3128	10.0303	0.210121	288.277	88.8707	14.78	24.1464	226.69	74.8943	3.07678	15.2145	50.6
M-A11	Females	226	150	64.4	59.61	345.97	91.57	118	76.38	13.6598	9.45695	0.399254	301.505	98.2853	87.26	95.2932	167.14	48.3105	3.94826	14.9173	50.92
M-A11	Females	228	110	65.78	63.05	264.96	71.99	100	62	10.4306	9.89588	0.251564	238.875	85.0635	34.36	47.7289	158.61	59.8619	3.93667	14.489	56.3636
M-A11	Females	229	115	51.58	50.35	160.12	47.25	95	51.01	7.2444	9.92215	0.380718	156.378	77.0175	30.6	64.7619	82.27	51.3802	4.52436	15.3321	44.3565
M-A11	Females	230	135	73.54	62.84	354.48	90.53	105	67.78	11.7554	9.28765	0.294716	326.657	99.6388	69.23	76.4719	194.72	54.9312	3.31624	12.9851	50.2074
M-A11	Males	231	130	58.63	55.84	270.31	76.91	98	62.8	11.0714	9.9888	0.37836	222.847	87.3035	22.12	28.7609	171.28	63.3643	4.09582	14.3953	48.3077
M-A11	Males	232	135	62.73	60.93	324.36	74.55	110	60.73	11.4418	9.79391	0.365498	270.171	92.0247	78.59	105.419	171.22	52.787	3.5275	15.3478	44.9852
M-A11	Females	233	140	52.98	51.37	218.92	60.54	100	65.28	9.6731	9.63807	0.450928	199.502	86.1232	42.82	70.7301	115.56	52.7864	4.41855	15.978	46.6286
M-A11	Females	234	120	74.84	68.44	375.04	84.01	95	64.6	11.7214	8.97845	0.23178	321.828	94.7671	47.05	56.0052	243.98	65.0544	3.12537	13.9524	53.8333
M-A11	Males	235	150	77.82	64.72	366.29	94.11	135	78.04	13.1531	9.49434	0.316829	395.566	108.042	76.36	81.1391	195.82	53.4604	3.5909	13.9763	52.0267
M-A11	Females	236	140	76.05	37.22	253.1	88.83	85	65.95	12.0294	10.0495	0.295996	207.492	103.184	42.85	48.2382	121.42	47.9731	4.75282	13.542	47.1071
M-A11	Males	237	127	80.68	60.12	338.94	112.47	105	69.68	16.444	9.53235	0.223035	322.542	101.224	115.58	102.765	110.89	32.7167	4.8516	14.6208	54.8661
M-A11	Males	238	110	94.72	76.24	457.86	117.73	80	72.8	16.5759	10.6824	0.0746385	415.925	102.074	108.63	92.2704	231.5	50.5613	3.6203	14.0796	66.1818
M-A11	Males	239	140	90.91	80.37	534.49	117.08	130	73.22	15.46	9.80983	0.212594	535.589	112.816	148.57	126.896	268.84	50.2984	2.89248	13.2046	52.3
M-A11	Males	240	140	76.6	66.41	386.81	114.13	130	74.24	15.6257	9.57589	0.292705	372.897	103.557	68.87	60.3435	203.81	52.69	4.03963	13.6911	53.0286
M-A11	Females	241	110	62.85	61.81	226.15	84.42	95	54.66	11.7718	9.72494	0.27278	223.746	83.1475	38.68	45.8185	103.05	45.5671	5.20531	13.9443	49.6909
M-A11	Females	242	120	72.62	65.31	344.75	88.84	85	69.74	12.1004	9.58646	0.245977	297.999	93.351	86.35	97.1972	169.56	49.1835	3.50991	13.6204	58.1167
M-A11	Males	243	125	71.12	61.6	332.9	95.82	105	66.9	13.1491	9.6942	0.27473	286.735	94.2868	65.95	68.827	171.13	51.4058	3.94986	13.7227	53.52
M-A11	Males	244	135	78.69	68.66	423.02	135.62	110	67.55	18.8474	9.1636	0.263513	381.905	103.069	81.15	59.8363	206.25	48.7566	4.45544	13.8972	50.037
M-A11	Females	245	145	69.02	46.89	296.31	107.34	90	63.43	14.8173	9.81555	0.355014	245.709	100.039	40.9	38.1032	148.07	49.9713	5.00061	13.8041	43.7448
M-A11	Males	246	125	60.37	56.72	210.18	67.3	95	57.12	9.9143	10.04	0.348654	224.112	86.8692	38.16	56.7013	104.72	49.824	4.71705	14.7315	45.696
M-A11	Females	247	130	72.33	73.5	328.39	105.13	115	68.06	15.4934	9.70671	0.285029	361.866	96.9686	51.16	48.6636	172.1	52.4072	4.71799	14.7374	52.3538
M-A11	Females	248	110	67.94	60.16	250.86	76.84	100	63.37	10.7976	9.43173	0.236372	235.41	86.4488	36.52	47.5273	137.5	54.8114	4.30423	14.0521	57.6091
M-A11	Females	249	100	70.04	67.5	269.03	69.41	80	60.66	10.5938	9.79441	0.176194	247.542	83.6899	49.11	70.7535	150.51	55.9454	3.93778	15.2626	60.66
M-A11	Males	250	105	66.01	63.99	242.79	77.36	75	55.12	10.62	9.53672	0.227998	232.225	83.2529	55.36	71.5615	110.07	45.3355	4.37415	13.728	52.4952
M-A11	Males	251	125	96.8	88.71	594.76	172.48	120	75.85	23.025	10.2662	0.127142	562.026	110	125.45	72.7331	296.83	49.9075	3.87131	13.3494	60.68
M-A11	Males	252	120	62.22	62.23	262.01	88.86	85	62.71	13.1227	9.60702	0.317089	243.282	86.4083	46.44	52.262	126.71	48.3607	5.00847	14.7678	52.2583
M-A11	Females	253	130	71.23	64.62	344.37	106.88	100	67.41	13.7765	9.71292	0.292054	313.308	96.2284	47.79	44.7137	189.7	55.0861	4.00049	12.8897	51.8538
M-A11	Males	254	145	71.3	54.68	324.03	125.41	120	67.73	16.7822	11.9257	0.34073	295.995	101.678	49.23	39.2552	149.39	46.1038	5.17921	13.3819	46.7103
M-A11	Males	255	140	75.73	77.21	431.18	113.92	100	69.29	15.727	9.52566	0.297919	428.615	102.967	112.71	98.9379	204.55	47.4396	3.64743	13.8053	49.4929
M-A11	Males	256	120	81.64	76.92	462.95	121.15	75	69.2	17.3666	10.5248	0.19024	394.568	98.9788	90.94	75.064	250.86	54.1873	3.75129	14.3348	57.6667
M-A11	Males	257	170	81.75	33.16	358.49	114.12	85	63.96	14.571	9.51273	0.350546	241.296	117.888	71.19	62.3817	173.18	48.3082	4.06455	12.7681	37.6235
M-A11	Females	258	135	71.4	63.99	349.44	95.27	120	75.32	12.8145	9.88958	0.30814	322.955	98.1784	64.95	68.1747	189.22	54.1495	3.66715	13.4507	55.7926
M-A11	Males	259	115	77.49	72.81	371.51	103.69	80	71.65	15.4812	9.99664	0.194867	339.729	94.3999	68.67	66.2263	199.15	53.6056	4.1671	14.9303	62.3043
M-A11	Females	260	120	67.65	53.39	253.29	58.69	125	65.75	8.2757	9.99432	0.278977	226.938	90.0999	18.89	32.1861	175.71	69.3711	3.26728	14.1007	54.7917
J-A09	Males	501	105	79.78	72.81	343.49	91.08	82	65.41	13.038	9.59503	0.136487	319.354	91.5254	34.65	38.0435	217.76	63.3963	3.79574	14.3149	62.2952
J-A09	Males	502	112	79.32	76.73	394.64	98.16	97	64.63	14.3344	8.85353	0.170813	356.914	94.2541	31.24	31.8256	265.24	67.2106	3.63227	14.6031	57.7054
J-A09	Females	503	105	71.85	67.23	281.54	116.01	75	68.59	17.4049	16.3397	0.187447	265.569	86.8576	26.44	22.7911	139.09	49.4033	6.18203	15.0029	65.3238
J-A09	Males	504	115	65.7	59.57	248.68	70.65	110	61.21	8.9834	9.25485	0.272828	235.662	86.9224	30.27	42.845	147.76	59.4177	3.61243	12.7154	53.2261
J-A09	Males	505	127	81.49	73	465.56	165.92	135	79.41	23.9793	9.94441	0.218284	395.575	101.731	45.36	27.3385	254.28	54.6181	5.15064	14.4523	62.5276
J-A09	Females	506	135	68.79	60.26	332.22	111.49	127	72.76	14.5422	9.28401	0.324893	293.013	96.3673	38.25	34.308	182.48	54.9275	4.37728	13.0435	53.8963
J-A09	Females	507	95	73.78	65.2	262.76	107.77	88	63.53	15.3335	9.46359	0.125726	239.281	83.7204	41.53	38.5358	113.46	43.1801	5.83555	14.228	66.8737
J-A09	Males	508	125	61.66	58.27	270.71	107.96	94	72.6	15.4939	9.7561	0.339334	235.156	87.7924	40.55	37.5602	122.2	45.1406	5.72343	14.3515	58.08
J-A09	Females	509	113	68.49	62.78	287.27	91.55	110	74.6	12.7307	9.20138	0.245248	254.405	87.9737	48.29	52.7471	147.43	51.3211	4.43161	13.9057	66.0177
J-A09	Males	510	152	64.63	60.94	352.81	105.86	132	75.15	14.6489	8.93378	0.403314	313.457	99.1149	53.18	50.2362	193.77	54.9219	4.15206	13.838	49.4408
J-A09	Males	511	122	70.21	56.67	304.85	87.31	104	63.1	12.8099	9.9025	0.269445	254.162	92.5506	23.7	27.1447	193.84	63.5854	4.20203	14.6717	51.7213
J-A09	Males	512	160	66.82	62.52	400.2	116.06	123	81.72	17.1947	8.77712	0.41081	349.98	103.398	66.77	57.5306	217.37	54.3153	4.29653	14.8154	51.075
J-A09	Females	513	127	63.61	57.87	253.45	57.91	94	60.02	8.9524	8.81663	0.332564	244.783	89.8803	12.72	21.9651	182.82	72.1326	3.53222	15.4592	47.2598
J-A09	Females	514	125	74.76	66.76	345.34	113.19	130	76.9	14.7663	9.11738	0.251502	326.658	96.6695	24.4	21.5567	207.75	60.1581	4.27587	13.0456	61.52
J-A09	Females	515	90	70.71	67.42	258.92	77.83	97	62.61	10.3704	9.10283	0.12003	224.652	79.7741	25.23	32.4168	155.86	60.1962	4.00525	13.3244	69.5667
J-A09	Males	516	123	79.66	69.79	394.66	87.35	110	65.27	13.514	9.12683	0.213856	358.044	98.9858	38.22	43.755	269.09	68.1827	3.42421	15.4711	53.065
J-A09	Males	518	115	76.43	66.41	344.31	96.11	110	72.26	13.7542	9.00743	0.201484	305.628	93.7521	41.31	42.982	206.89	60.0883	3.99471	14.3109	62.8348
J-A09	Females	519	107	55.73	51.68	186.56	66.38	112	58.3	9.6402	8.65024	0.315062	161.359	77.2212	19.87	29.9337	100.31	53.7682	5.16735	14.5227	54.486
J-A09	Males	520	118	88.69	63.61	463.22	117.74	113	64.34	18.2764	9.01053	0.141807	348.562	102.301	19.14	16.2562	326.34	70.4503	3.94551	15.5227	54.5254
J-A09	Females	521	115	64.44	61.86	254.15	81.56	118	64.7	10.949	9.53512	0.281765	240.028	86.0848	16.28	19.9608	156.31	61.503	4.30809	13.4245	56.2609
J-A09	Males	522	160	97.29	86.47	777.15	168.17	153	81.93	24.4523	9.28502	0.243733	704.777	124.765	49.77	29.5951	559.21	71.9565	3.14641	14.5402	51.2063
J-A09	Males	523	95	76.09	73.87	345.5	96.75	100	58.41	14.1212	9.01836	0.110527	279.587	85.0209	58.76	60.7339	189.99	54.9899	4.08718	14.5956	61.4842
J-A09	Females	524	113	54.97	55.72	177.41	66.07	96	58.05	9.2468	9.35459	0.345478	181.223	78.8138	17.6	26.6384	93.74	52.8381	5.21211	13.9955	51.3717
J-A09	Males	525	158	87.77	79.07	667.9	128.63	115	82.93	17.6549	8.41013	0.285755	574.134	117.761	51.48	40.0218	487.79	73.0334	2.64334	13.7253	52.4873
J-A09	Males	526	112	73.31	69.67	336.36	70.96	115	62.05	10.4268	9.14758	0.208785	299.52	90.613	33.67	47.4493	231.73	68.8934	3.09989	14.6939	55.4018
J-A09	Males	527	132	85.85	78.68	464.58	93.57	110	64.98	14.0817	9.16864	0.211843	466.849	106.453	23.62	25.2431	347.39	74.7751	3.03106	15.0494	49.2273
J-A09	Males	528	127	67.64	63.02	299.13	81.74	97	67.23	13.2509	9.20013	0.304973	283.455	92.6838	35.02	42.8432	182.37	60.9668	4.42981	16.211	52.937
J-A09	Females	529	128	79.56	75.22	419.19	102.76	112	62	14.411	8.41371	0.233378	401.085	100.914	45.25	44.0346	271.18	64.6914	3.43782	14.0239	48.4375
J-A09	Females	532	105	52.89	48.82	166.07	37.31	90	46.37	5.5491	8.6879	0.33004	141.958	74.5215	8.29	22.2192	120.47	72.5417	3.34142	14.873	44.1619
J-A09	Males	533	124	69.06	62.67	345.69	89.14	97	58.01	13.249	9.20371	0.284575	281	92.5389	39.55	44.3684	217	62.773	3.83262	14.8631	46.7823
J-A09	Males	534	120	81	74.52	399.55	114.77	100	61	17.1981	8.36604	0.19403	379.26	98.5901	54.61	47.5821	230.17	57.6073	4.30437	14.9848	50.8333
J-A09	Females	535	87	76.83	71.84	283.51	73.53	83	56.6	10.1659	9.23775	0.0620765	251.429	81.757	20.16	27.4174	189.82	66.9535	3.58573	13.8255	65.0575
J-A09	Females	536	92	69.24	63.49	240.04	66.91	106	55	10.5307	8.89495	0.141156	211.762	79.8128	33.48	50.0374	139.65	58.1778	4.38706	15.7386	59.7826
J-A09	Females	537	103	75.12	53.25	274.04	82.74	88	59.2	11.2527	8.91608	0.156524	215.73	87.9623	27.88	33.6959	163.42	59.6336	4.10623	13.6001	57.4757
J-A09	Males	538	140	56.11	51.66	258.39	58.19	117	60.27	8.6134	9.49915	0.42777	212.481	88.6307	17.94	30.83	182.26	70.5368	3.33349	14.8022	43.05
J-A09	Males	539	117	75.11	66.95	345.27	114.78	120	70.12	16.5169	9.04044	0.218052	308.058	93.7436	61.48	53.5633	169.01	48.9501	4.78376	14.3901	59.9316
J-A09	Females	540	122	63.25	62.49	290.11	82.87	98	67.01	12.8526	9.28606	0.317139	252.481	87.8436	48.27	58.2479	158.97	54.7965	4.43025	15.5094	54.9262
J-A09	Males	541	120	54.02	54.61	193.72	57.05	93	53.27	8.6897	8.38349	0.379152	185.356	80.5134	10.44	18.2997	126.23	65.1611	4.4857	15.2317	44.3917
J-A09	Females	542	85	77.43	54.26	253.05	68.29	67	56.17	9.9795	9.18984	0.0466047	186.985	81.1268	28.95	42.3927	155.81	61.5728	3.94369	14.6134	66.0824
J-A09	Females	543	123	72.65	63.93	340.67	99.82	114	67.65	14.1864	10.1287	0.257347	299.119	94.5302	23.73	23.7728	217.12	63.7332	4.16426	14.212	55
J-A09	Females	544	125	66.27	61.94	315.16	90.54	105	56.75	12.732	8.69227	0.307053	268.656	91.0151	26.61	29.3903	198.01	62.8284	4.03985	14.0623	45.4
J-A09	Females	545	130	77.23	71.02	401.24	106.04	102	72.76	15.6457	9.73366	0.254645	373.343	100.199	52.2	49.2267	243	60.5623	3.89934	14.7545	55.9692
J-A09	Males	546	97	74.55	67.75	297.47	87.86	87	61.07	13.2702	9.03227	0.130866	256.523	85.0373	21.4	24.3569	188.21	63.2702	4.46102	15.1038	62.9588
J-A09	Females	547	120	75.71	69.67	374.11	77.62	83	65.64	11.5028	8.89523	0.226304	331.42	95.3163	53.35	68.7323	243.14	64.9916	3.07471	14.8194	54.7
J-A09	Males	548	133	66.48	62.82	319.08	82.27	108	63.97	12.2217	9.99779	0.333467	290.83	94.0311	28.59	34.7514	208.22	65.2564	3.83029	14.8556	48.0977
J-A09	Males	549	138	90.1	43.76	452.12	117.03	120	67.8	15.7526	8.58779	0.209996	284.891	111.507	41.93	35.8284	293.16	64.8412	3.48416	13.4603	49.1304
J-A09	Males	550	123	70.38	64.02	346.08	106.08	118	79.9	14.9481	9.63601	0.272107	290.181	93.0416	42.34	39.9133	197.66	57.114	4.31926	14.0913	64.9593
J-A09	Males	551	130	68.09	60.23	321.78	94.55	120	70.92	12.9555	8.95295	0.312535	279.15	94.0835	30.65	32.4167	196.58	61.0914	4.0262	13.7023	54.5538
J-A09	Males	552	117	67.87	62.23	271.43	68.56	97	62.46	10.2386	10.3481	0.265754	258.739	89.1111	26.38	38.4772	176.49	65.0223	3.7721	14.9338	53.3846
J-A09	Males	553	93	76.21	67.84	273.92	71.83	82	59.71	10.7327	9.5605	0.0992258	251.756	84.1875	34.35	47.8212	167.74	61.2369	3.91819	14.9418	64.2043
J-A09	Males	554	225	72.18	40.71	436.07	133.52	115	79.1	18.6632	10.435	0.514234	346.177	127.438	60.66	45.4314	241.89	55.4705	4.27986	13.9778	35.1556
J-A09	Females	555	120	72.6	62.21	360.18	105.11	107	63.47	13.8786	9.36406	0.246106	283.776	93.3381	36.1	34.345	218.97	60.7946	3.85324	13.2039	52.8917
J-A09	Females	556	102	69.11	66.05	290.86	96.14	92	69.36	14.1656	8.88773	0.192216	243.788	83.9596	33.54	34.8866	161.18	55.415	4.87025	14.7343	68
J-A09	Males	557	130	75.99	70.93	421.34	114.55	98	57	16.2615	8.50844	0.262197	366.883	99.3916	60.48	52.7979	246.31	58.4587	3.85947	14.196	43.8462
J-A09	Females	558	125	61.91	55.8	287.03	86.81	110	72.43	12.9134	8.73821	0.337542	226.101	87.9702	47.28	54.4638	152.94	53.2836	4.49897	14.8755	57.944
J-A09	Males	559	130	63.98	58.16	272.63	75.14	98	70.91	10.5659	8.83124	0.340344	253.285	91.1998	11.86	15.7839	185.63	68.0886	3.87555	14.0616	54.5462
J-A09	Males	560	105	70.02	64.05	327.26	97.67	114	64.33	13.2967	9.27072	0.199863	246.564	85.7444	50.08	51.2747	179.51	54.8524	4.06304	13.6139	61.2667
S-AA13	Females	900	180	113.89	55.29	656.98	147.56	95	67.63	18.1057	8.06155	0.224948	593.476	143.179	43.87	29.7303	465.55	70.8621	2.7559	12.2701	37.5722
S-AA13	Females	901	122	92.25	89.21	591.52	111.75	80	61.22	15.3163	8.726	0.138856	525.7	106.087	38.71	34.6398	441.06	74.5638	2.58931	13.7059	50.1803
S-AA13	Males	902	140	89.67	60.97	464.71	131.34	80	58.46	18.9456	8.15493	0.219141	400.765	112.044	65.05	49.5279	268.32	57.7392	4.07687	14.4249	41.7571
S-AA13	Females	903	180	119.73	81.96	990.93	121.55	78	64.54	15.8461	7.94202	0.201081	924.859	146.804	50	41.1353	819.38	82.688	1.59911	13.0367	35.8556
S-AA13	Males	904	107	83.69	84.51	439.3	96.96	75	65.28	13.7502	8.78824	0.12224	396.245	94.63	58.88	60.7261	283.46	64.5254	3.13003	14.1813	61.0093
S-AA13	Males	905	147	83.59	82.85	603.52	101.14	95	72.23	13.6087	8.28294	0.27499	533.043	110.85	25.93	25.6377	476.45	78.9452	2.25489	13.4553	49.1361
S-AA13	Males	906	110	86.72	82.31	441.39	128.7	83	71.25	19.0327	9.42431	0.118341	411.115	97.6688	51.21	39.7902	261.48	59.2401	4.31199	14.7884	64.7727
S-AA13	Males	907	125	94.93	81.87	547.36	108.34	103	67.83	14.7219	8.28697	0.136725	508.67	108.932	69.78	64.4083	369.24	67.4583	2.68962	13.5886	54.264
S-AA13	Males	909	138	90.48	77.11	534.37	131.22	108	80.86	18.3625	8.27774	0.207983	504.128	111.742	83.46	63.6031	319.69	59.8256	3.43629	13.9937	58.5942
S-AA13	Males	910	134	101.98	110.66	720.94	105.38	115	63.08	15.6658	8.02959	0.135689	791.788	116.899	55.2	52.3819	560.36	77.7263	2.17297	14.866	47.0746
S-AA13	Males	911	144	88.46	88.01	607.58	124.4	120	67.7	15.9307	8.28212	0.238923	587.002	112.864	38.76	31.1576	444.42	73.1459	2.62199	12.806	47.0139
S-AA13	Males	912	154	66.72	71.69	387.3	129.23	132	78.12	18.2743	7.76008	0.395433	385.686	101.365	39.34	30.4418	218.73	56.4756	4.71838	14.1409	50.7273
S-AA13	Males	913	133	99.75	84.22	633.09	98.66	97	68.56	14.3506	8.30349	0.142857	585.03	115.181	40.97	41.5265	493.46	77.9447	2.26676	14.5455	51.5489
S-AA13	Females	914	147	90.56	86.22	624.43	84.43	97	54.8	10.836	8.21429	0.237582	600.98	115.379	45.09	53.4052	494.91	79.2579	1.73534	12.8343	37.2789
S-AA13	Males	915	148	66.83	62.05	400.4	94.4	108	74.49	13.7582	8.14932	0.377834	321.346	99.4527	45.96	48.6864	260.04	64.9451	3.43611	14.5744	50.3311
S-AA13	Males	916	128	79.39	79.19	424.72	107.49	120	60.14	14.42	8.35229	0.234389	421.351	100.806	57.98	53.9399	259.25	61.0402	3.39518	13.4152	46.9844
S-AA13	Females	917	137	78.09	79.16	434.03	102.6	112	70.55	13.4518	7.75733	0.273885	443.425	103.433	36.69	35.7602	294.74	67.9077	3.09928	13.1109	51.4964
S-AA13	Females	918	122	90.03	78.4	487.5	76.89	102	61.32	10.7784	8.03923	0.150781	450.88	104.803	49.75	64.7028	360.86	74.0226	2.21095	14.0179	50.2623
S-AA13	Females	919	155	103.33	89.8	743.13	86.04	112	58.54	12.6086	8.11827	0.200015	753.065	126.555	45.9	53.3473	611.19	82.2454	1.69669	14.6543	37.7677
S-AA13	Females	920	145	75.52	77.83	434.48	90.99	124		13.2586	8.22711	0.315073	446.247	104.644	29.28	32.1794	314.21	72.3186	3.0516	14.5715	0
S-AA13	Males	921	127	77.09	76.55	427.95	87.5	125	67.46	12.6214	7.82164	0.244549	392.415	98.9466	39.36	44.9829	301.09	70.3564	2.94927	14.4245	53.1181
S-AA13	Males	922	120	80.49	68.43	357.67	93.41	100	56.49	13.3406	8.16605	0.197067	346.073	98.2792	44.73	47.8857	219.53	61.3778	3.72986	14.2818	47.075
S-AA13	Males	923	132	74.02	77.5	353.21	132.02	118	74.39	18.2764	8.27406	0.281429	396.482	98.8465	51.95	39.3501	169.24	47.9148	5.17437	13.8437	56.3561
S-AA13	Males	924	127	76.34	81.7	429.17	89.63	96	61.19	12.5559	8.62065	0.249139	414.74	98.4641	71.31	79.5604	268.23	62.4997	2.92562	14.0086	48.1811
S-AA13	Males	925	140	94.72	65.29	495.76	135.04	107	81.53	17.5796	8.39098	0.192911	453.33	115.156	69.86	51.7328	290.86	58.6695	3.54599	13.0181	58.2357
S-AA13	Males	926	122	81.47	81.86	402.76	102.23	112	64.33	13.851	8.06584	0.199194	426.018	99.6962	48.3	47.2464	252.23	62.6254	3.43902	13.5489	52.7295
S-AA13	Males	927	145	98.59	115.44	721.8	152.35	122	82.38	21.468	8.64822	0.190525	864.083	119.564	73.83	48.4608	495.62	68.6644	2.97423	14.0912	56.8138
S-AA13	Females	928	177	88.46	57.72	637.54	105.86	88	69.8	14.5356	8.03682	0.333534	473.2	125.13	35.33	33.3743	496.35	77.8539	2.27995	13.731	39.435
S-AA13	Males	929	137	81.37	87.1	497.71	92.13	110	68.48	13.8652	8.00782	0.254751	508.395	105.583	44.14	47.9106	361.44	72.6206	2.7858	15.0496	49.9854
S-AA13	Males	930	110	95.86	67.09	460.92	103.34	95	68.19	16.0013	7.80749	0.0686875	370.413	102.687	52.77	51.0644	304.81	66.1308	3.4716	15.4841	61.9909
S-AA13	Females	931	125	72.21	71.61	375.52	93.12	102	61.31	13.1401	8.34697	0.267684	338.438	95.0066	39.87	42.8157	242.53	64.5851	3.49917	14.1109	49.048
S-AA13	Males	932	143	88.98	65.71	547.45	154.13	125	77.5	20.4738	8.68964	0.232865	437.782	112.801	43.96	28.5214	349.36	63.8159	3.73985	13.2835	54.1958
S-AA13	Females	933	102	68.36	71.24	288.41	68.44	73	47.36	9.3755	9.01285	0.197464	260.09	83.5028	25.4	37.1128	194.57	67.463	3.25075	13.6989	46.4314
S-AA13	Males	934	140	85.9	86.63	525.66	126.34	122	65.62	17.7878	8.87631	0.239486	545.491	109.663	66.84	52.9049	332.48	63.25	3.3839	14.0793	46.8714
S-AA13	Males	935	118	86.89	86.94	493.32	108.74	94	60.54	15.1087	7.86103	0.151838	466.734	101.257	64.95	59.7296	319.63	64.7916	3.06266	13.8943	51.3051
Samples collected by dredging
GROUP	SEX	ID	WBL	LG_C	ﾉP_C	WBM	GBM	GBL	PBL	PBM	PWC	ELLIP	VOL_CALC	SLW	GONM	RGV	RESBM	WRI	RRW	RRG	RRL
O-C35	Males	601	100	101.13	99.76	622.5	188.1	98	77.31	29.2068	14.3052	-0.00561826	528.244	100.563	62	32.9612	372.4	59.8233	4.69186	15.5273	77.31
O-C35	Females	602	126	99	94.83	681	151.5	162	75.84	21.2739	8.41172	0.12	619.369	111.687	55.4	36.5677	474.1	69.6182	3.12392	14.0422	60.1905
O-C35	Females	603	120	81.52	88.63	525.5	161	164	83.27	22.9605	7.95714	0.190949	453.967	98.906	80.5	50	284	54.0438	4.36927	14.2612	69.3917
O-C35	Females	604	115	100.62	89.83	642.5	175.3	150	76.56	23.0601	9.43057	0.0666914	544.254	107.57	55.4	31.603	411.8	64.0934	3.58912	13.1546	66.5739
O-C35	Males	605	98	87.24	85.41	454.5	124.4	143	82.4	16.9293	8.55853	0.0580868	382.339	92.4636	77.2	62.0579	252.9	55.6436	3.72482	13.6088	84.0816
O-C35	Females	606	108	86.71	87.27	400	122.5	138	72.4	16.5024	8.52361	0.109342	427.914	96.7713	38.7	31.5918	238.8	59.7	4.1256	13.4713	67.037
O-C35	Males	607	88	85.25	84.6	351.5	127.9	125	73.34	18.376	8.85013	0.015873	332.312	86.6141	54.1	42.2987	169.5	48.2219	5.22788	14.3675	83.3409
O-C35	Females	608	99	83.42	81.19	397	133.1	144	76.55	17.9249	8.2232	0.0854073	351.08	90.8767	43.4	32.6071	220.5	55.5416	4.51509	13.4672	77.3232
O-C35	Males	609	126	73.88	69.58	380	118.7	153	81.28	16.6596	8.4894	0.260756	339.141	96.4825	68.4	57.6243	192.9	50.7632	4.38411	14.035	64.5079
O-C35	Males	610	95	78	78.32	315.5	113.9	122	70.16	15.5096	8.95059	0.0982659	303.871	86.0814	65.3	57.331	136.3	43.2013	4.91588	13.6169	73.8526
O-C35	Males	611	112	92.93	90.04	533.5	176.9	159	82.77	24.0694	10.4423	0.0930562	490.691	102.02	65.7	37.1396	290.9	54.5267	4.5116	13.6062	73.9018
O-C35	Males	612	140	92.82	90.55	663	186.9	145	76.89	27.4441	11.479	0.202646	616.107	113.995	50.2	26.8593	425.9	64.2383	4.13938	14.6838	54.9214
O-C35	Males	613	110	88.09	84.14	498.5	178	120	90.09	25.9221	10.6473	0.110606	426.894	98.4373	86.4	48.5393	234.1	46.9609	5.20002	14.563	81.9
O-C35	Females	614	126	66.01	65.31	341	119.9	117	89.71	18.6278	9.09286	0.312432	284.419	91.199	51.2	42.7023	169.9	49.824	5.4627	15.5361	71.1984
O-C35	Females	615	113	104.39	103.93	694	157.4	142	78.16	22.0457	8.85433	0.0396062	641.914	108.61	62.8	39.8983	473.8	68.2709	3.17661	14.0062	69.1681
O-C35	Males	616	113	88.01	87.07	560	159.2	144	80.07	24.001	8.41007	0.124322	453.396	99.7253	40.9	25.691	359.9	64.2679	4.28589	15.076	70.8584
O-C35	Males	617	101	93.99	90.09	453	192.1	120	86.1	24.6875	10.1079	0.0359506	447.794	97.432	85.7	44.6122	175.2	38.6755	5.44978	12.8514	85.2475
O-C35	Males	618	103	92.53	89	482	157.2	150	86.77	23.5366	9.72188	0.0535468	444.128	97.6247	87.3	55.5344	237.5	49.2739	4.88311	14.9724	84.2427
O-C35	Males	619	98	96.7	87.46	477	156.7	130	79.3	21.4695	14.9016	0.00667694	433.971	97.3478	76.9	49.0747	243.4	51.0273	4.50094	13.701	80.9184
O-C35	Females	620	117	79.31	79.73	390	160.2	162	81.32	23.3636	8.9511	0.191992	387.377	96.329	29.7	18.5393	200.1	51.3077	5.99067	14.584	69.5043
O-C35	Females	621	133	105.98	90.08	692	154.2	117	86.9	20.3715	8.95663	0.113064	664.817	118.724	63.2	40.9857	474.6	68.5838	2.94386	13.2111	65.3383
O-C35	Males	622	110	82.3	81.79	433	113.9	146	74.26	15.339	8.97647	0.144046	387.696	95.1473	49.4	43.3714	269.7	62.2864	3.54249	13.4671	67.5091
O-C35	Females	623	104	108.57	93.22	616	159.2	140	71.43	20.4737	8.87138	-0.0214988	551.126	106.26	61.5	38.6307	395.3	64.1721	3.32365	12.8604	68.6827
O-C35	Males	624	120	100.11	97.1	678	170.6	150	79.9	23.0636	8.43971	0.0903639	610.768	109.605	72.7	42.6143	434.7	64.115	3.40171	13.5191	66.5833
O-C35	Males	625	96	96.73	91.59	506	185.7	138	81.75	25.1241	9.79856	-0.00378768	445.327	96.3643	91.8	49.4346	228.5	45.1581	4.96524	13.5294	85.1562
O-C35	Males	626	87	108.5	96.52	595	185.4	132	94.49	27.228	9.41935	-0.109974	477.051	97.1571	88.1	47.5189	321.5	54.0336	4.57613	14.6861	108.609
O-C35	Males	627	102	99.2	91.89	546	178.7	125	87.9	24.887	10.0113	0.0139165	486.831	100.59	107.7	60.2686	259.6	47.5458	4.55806	13.9267	86.1765
O-C35	Males	628	100	87.81	81.64	396	136.1	115	79.89	19.7117	8.54467	0.064906	375.358	93.707	53.8	39.5298	206.1	52.0455	4.9777	14.4832	79.89
O-C35	Males	629	140	81.87	77.16	538	228.8	163	95.86	30.5496	9.83483	0.262	463.066	107.06	92.3	40.3409	216.9	40.316	5.67836	13.3521	68.4714
O-C35	Females	631	87	93.41	85.69	385	126.3	157	68.2	16.7824	8.10373	-0.0355302	364.62	90.148	52.7	41.726	206	53.5065	4.35906	13.2877	78.3908
O-C35	Females	632	100	99.25	105.09	687	238.9	145	85.81	35.6233	13.2907	0.00376412	546.123	99.6243	51.2	21.4316	396.9	57.7729	5.18534	14.9114	85.81
O-C35	Females	633	115	97.01	92.04	612	186.6	155	92.08	23.7262	8.61031	0.0848545	537.637	105.623	57.2	30.6538	368.2	60.1634	3.87683	12.715	80.0696
O-C35	Females	635	82	97.58	88.08	374	122.2	108	71.4	17.2955	8.50742	-0.086758	369.02	89.4514	57.9	47.3813	193.9	51.8449	4.62447	14.1534	87.0732
O-C29	Males	636	100	94.39	91.51	477	179.4	150	90.81	24.7711	8.82682	0.0288595	452.265	97.1545	62.7	34.9498	234.9	49.2453	5.1931	13.8077	90.81
O-C29	Males	637	154	97.11	90.18	745	209.6	177	96.44	30.2098	9.99907	0.226554	706.144	122.29	90.1	42.9866	445.3	59.7718	4.05501	14.4131	62.6234
O-C29	Females	638	130	96.57	84.11	612	181.3	152	80.73	22.5256	8.61198	0.147548	552.881	112.045	43.9	24.214	386.8	63.2026	3.68065	12.4245	62.1
O-C29	Males	639	145	93.46	89.12	672	152.5	165	82.78	21.0807	9.50917	0.216137	632.364	116.412	83.4	54.6885	436.1	64.8958	3.13701	13.8234	57.0897
O-C29	Females	640	105	88.98	79.42	418	110.1	153	76.94	14.8405	8.49163	0.0825858	388.517	96.6587	33.5	30.4269	274.4	65.6459	3.55036	13.4791	73.2762
O-C29	Males	641	121	117.71	98	786	261.6	170	100.62	34.8512	8.71247	0.0137824	730.841	119.344	97.8	37.3853	426.6	54.2748	4.43399	13.3223	83.157
O-C29	Females	642	128	77.23	70.55	447	154.3	155	76.8	20.7594	8.48001	0.247381	365.167	99.4256	67	43.4219	225.7	50.4922	4.64416	13.4539	60
O-C29	Males	643	91	83.77	80.15	407	185.8	125	87.66	22.9029	9.21106	0.0413687	319.913	87.3102	73.6	39.6125	147.6	36.2654	5.62725	12.3266	96.3297
O-C29	Males	644	115	85.57	80.45	505	140.1	98	67.89	19.9934	8.44979	0.146732	414.518	99.1995	59.6	42.541	305.3	60.4554	3.95909	14.2708	59.0348
O-C29	Females	645	90	82.86	76.75	399	142.8	150	71.92	17.9071	7.96556	0.0413051	299.684	86.3562	30.5	21.3585	225.7	56.5664	4.48799	12.54	79.9111
O-C29	Males	646	111	94.08	90.3	585	192.1	120	89.02	29.6512	9.40839	0.0825044	493.749	102.19	66.3	34.5133	326.6	55.8291	5.06858	15.4353	80.1982
O-C29	Males	647	129	80.91	82.91	534	193.5	148	76.84	26.9428	8.76932	0.229098	453.103	102.164	64.7	33.4367	275.8	51.6479	5.04547	13.9239	59.5659
O-C29	Males	648	89	83.6	86.17	376	120.8	135	71.7	15.0102	8.78736	0.0312862	335.699	86.2578	45.5	37.6656	209.7	55.7713	3.99207	12.4257	80.5618
O-C29	Females	649	137	88.82	87.96	622	170.2	125	74.46	22.8842	9.02151	0.213356	560.422	110.31	79.2	46.5335	372.6	59.9035	3.67913	13.4455	54.3504
O-C29	Males	650	99	91.04	91.85	527	153.2	138	86.17	22.3765	8.71897	0.0418859	433.456	94.9366	68.6	44.7781	305.2	57.9127	4.24602	14.6061	87.0404
O-C29	Males	651	104	87.56	83.87	394	134	125	74.25	20.5247	8.97601	0.0858217	399.893	95.4266	55.6	41.4925	204.4	51.8782	5.20931	15.3169	71.3942
O-C29	Males	652	117	80.63	76.28	447	149.9	130	76.61	20.1989	8.41184	0.184031	376.783	97.1273	71.7	47.8319	225.4	50.4251	4.51877	13.4749	65.4786
O-C29	Females	653	108	71.5	67.42	270	88.9	122	70.91	12.629	8.86373	0.203343	272.594	87.8749	32.7	36.7829	148.4	54.963	4.67741	14.2058	65.6574
O-C29	Females	654	128	74.71	70.61	365	123.3	137	80.8	17.0831	7.95347	0.262888	353.552	97.79	51.9	42.0925	189.8	52	4.6803	13.8549	63.125
O-C29	Males	655	120	82.72	83.42	489	160.2	135	83.2	21.6039	7.9856	0.183899	433.571	99.6313	36.4	22.7216	292.4	59.7955	4.41798	13.4856	69.3333
O-C29	Males	656	112	98.06	95.79	538	163.1	172	87.91	22.539	8.35441	0.066362	550.844	104.798	83.1	50.9503	291.8	54.2379	4.18941	13.8191	78.4911
O-C29	Males	657	123	94.71	94.48	601	177	128	86	23.9481	9.42496	0.129944	576.287	107.932	37.3	21.0734	386.7	64.3428	3.98471	13.53	69.9187
O-C29	Females	658	95	69.72	70.07	264	95	120	71.28	13.117	8.24198	0.153473	243.003	81.3843	24.2	25.4737	144.8	54.8485	4.96856	13.8074	75.0316
O-C29	Males	659	140	88.28	87.17	619	138.5	146	75.53	19.2767	8.20939	0.226564	564.099	111.172	67.4	48.6643	413.1	66.7367	3.11417	13.9182	53.95
O-C29	Females	660	97	84.93	80.14	360	129	150	71.46	17.3517	8.34846	0.0663442	345.685	90.7646	41.3	32.0155	189.7	52.6944	4.81992	13.4509	73.6701
O-C29	Females	661	90	87.54	88.97	398	117.9	162	75.12	17.1516	8.09487	0.013856	367.021	88.7615	28.7	24.3427	251.4	63.1658	4.30945	14.5476	83.4667
O-C29	Males	662	107	84.88	82.46	481	163.8	130	87.49	26.2592	8.96295	0.11528	392.131	95.3004	46.9	28.6325	270.3	56.1954	5.45929	16.0313	81.7664
O-C29	Males	664	97	83.12	81.04	382	130.8	110	71.63	18.8397	9.58402	0.0770597	342.117	89.7922	51.8	39.6024	199.4	52.199	4.93186	14.4034	73.8454
O-C29	Females	666	122	78.96	74.89	378	153.6	149	79.76	19.6347	8.84913	0.214172	377.737	98.1485	51.2	33.3333	173.2	45.8201	5.19437	12.783	65.377
O-C29	Females	667	118	91.97	88.96	561	182.6	150	77.88	25.1977	8.45395	0.12397	505.5	104.175	62.7	34.3373	315.7	56.2745	4.49157	13.7994	66
O-C29	Males	668	142	84.68	78.81	470	178.8	155	85.77	23.8923	9.2783	0.252867	496.191	109.657	73.9	41.3311	217.3	46.234	5.08347	13.3626	60.4014
O-C29	Females	669	142	75.18	73.31	470	134.1	160	81.05	17.1167	8.88664	0.307671	409.781	103.323	39.8	29.6793	296.1	63	3.64185	12.7641	57.0775
O-C29	Males	670	135	84.21	84.39	503	172.9	160	81.19	21.5684	9.04703	0.231696	502.327	106.622	71.7	41.4691	258.4	51.3718	4.28795	12.4745	60.1407
O-C45	Males	671	160	108.94	99.78	898.5	167	122	71.33	21.5761	9.69128	0.189856	910.645	132.024	72.1	43.1737	659.4	73.389	2.40135	12.9198	44.5812
O-C45	Females	672	158	94.9	87.38	681	162.1	130	78.89	20.2394	7.70477	0.249506	686.015	122.451	41.6	25.6632	477.3	70.0881	2.97201	12.4857	49.9304
O-C45	Males	673	170	86.26	87.12	719.5	187	150	83.13	23.2627	10.415	0.326777	668.92	121.096	35	18.7166	497.5	69.1452	3.23318	12.4399	48.9
O-C45	Females	674	185	125.2	113.91	1424.9	244	127	97.57	38.269	12.7997	0.192779	1381.45	152.191	74.4	30.4918	1106.5	77.6546	2.68573	15.684	52.7405
O-C45	Females	675	160	86.84	88.2	689	176.6	140	69.69	24.7738	11.3527	0.296386	641.662	117.875	47.6	26.9536	464.8	67.4601	3.59562	14.0282	43.5562
O-C45	Females	676	147	89.41	87.34	691	145.5	142	69.81	17.4769	8.97871	0.243602	601.056	114.644	38.2	26.2543	507.3	73.4153	2.52922	12.0116	47.4898
O-C45	Males	677	157	74.79	79.41	583	115.6	132	65.48	13.8364	8.97054	0.354674	488.221	108.361	47	40.6574	420.4	72.1098	2.37331	11.9692	41.707
O-C45	Females	678	170	110.65	107.8	1016	240.4	155	75.84	29.7646	11.2553	0.211473	1061.74	137.151	58.6	24.376	717	70.5709	2.92959	12.3813	44.6118
O-C45	Females	679	165	104.67	104.6	1035	216.3	130	77.93	27.2162	8.37553	0.223718	945.88	131.417	66.8	30.883	751.9	72.6473	2.62958	12.5826	47.2303
O-C45	Males	680	157	97.35	95.44	764	165.8	117	87.15	21.6389	10.3208	0.234519	763.773	123.628	73	44.029	525.2	68.7435	2.83232	13.0512	55.5096
O-C45	Females	681	177	94.47	83.09	872	241.2	132	100.91	30.511	8.87745	0.304011	727.469	129.31	56.8	23.5489	574	65.8257	3.49897	12.6497	57.0113
O-C45	Males	682	132	109.01	106.21	876	171.5	113	81.29	22.929	8.06926	0.0953902	800.21	119.955	57.2	33.3528	647.3	73.8927	2.61747	13.3697	61.5833
O-C45	Females	683	157	113.75	110.18	1049	199.1	142	86.14	26.4206	9.06225	0.159741	1030.27	133.637	38.5	19.337	811.4	77.3499	2.51865	13.27	54.8662
O-C45	Females	684	185	103.28	103.56	1081	176.7	170	87.48	22.6171	8.33131	0.283474	1036.04	138.227	34.1	19.2982	870.2	80.4995	2.09224	12.7997	47.2865
O-C45	Females	685	90	96.63	90.22	496	161.3	112	69.5	20.0235	8.71975	-0.0355248	410.824	93.2561	28.8	17.8549	305.9	61.6734	4.037	12.4138	77.2222
O-C45	Females	686	150	88.84	88.21	665	148.9	165	70.5	20.1329	7.52152	0.256071	615.483	115.438	28.6	19.2075	487.5	73.3083	3.0275	13.5211	47
O-C45	Males	687	150	94.69	95.31	801	148.5	130	79.93	18.8139	9.5254	0.226041	708.814	119.178	65.4	44.0404	587.1	73.2959	2.3488	12.6693	53.2867
O-C45	Females	688	175	89.79	89.09	759	173.6	165	95.17	23.4633	9.05371	0.321802	732.982	125.353	53.1	30.5876	532.3	70.1318	3.09134	13.5157	54.3829
O-C45	Males	689	140	104.85	90.82	753	196.7	120	69.33	24.8085	10.5677	0.143557	698.033	121.157	36.6	18.607	519.7	69.0173	3.29462	12.6124	49.5214
O-C45	Males	690	147	76.97	78.19	533	151.5	130	83.6	19.2395	8.15198	0.312676	463.221	106.37	57.5	37.9538	324	60.788	3.60966	12.6993	56.8707
O-C45	Females	691	187	92.62	90.45	914	200.1	130	88.45	25.714	9.66361	0.33753	820.263	131.605	52.8	26.3868	661.1	72.3304	2.81335	12.8506	47.2995
O-C45	Females	692	115	109.93	102.16	787	163.8	108	67.83	22.4985	9.26951	0.0225403	676.228	112.436	51	31.1355	572.2	72.7065	2.85877	13.7353	58.9826
O-C45	Females	693	155	84.05	86.42	634	165.6	160	74.21	21.4195	9.40638	0.2968	589.497	114.139	40.6	24.5169	427.8	67.4763	3.37847	12.9345	47.8774
O-C45	Males	694	160	81.65	81.4	655	168.2	160	80.95	21.0873	7.7274	0.324229	556.799	114.298	35.8	21.2842	451	68.855	3.21944	12.537	50.5938
O-C45	Males	695	133	105.15	106.3	820	170.8	170	79.53	23.0108	9.56073	0.116943	778.381	118.258	44.1	25.8197	605.1	73.7927	2.8062	13.4724	59.797
O-C45	Males	696	130	103.4	98.83	797	175.3	130	86.14	25.7993	9.43591	0.113967	695.586	115.94	61.4	35.0257	560.3	70.3011	3.23705	14.7172	66.2615
O-C45	Males	697	112	124.56	110.72	763	169.7	115	65.82	21.0063	8.87115	-0.0530944	808.762	118.113	53.4	31.4673	539.9	70.7602	2.75312	12.3785	58.7679
O-C45	Females	698	150	92.45	83.67	689	126.3	122	73.85	17.2264	8.30005	0.237369	607.528	117.76	44.4	35.1544	518.3	75.225	2.5002	13.6393	49.2333
O-C45	Females	699	140	92.11	85.51	565	144	127	68.89	19.7179	9.18201	0.206325	577.364	113.558	31.1	21.5972	389.9	69.0088	3.48989	13.693	49.2071
O-C45	Females	700	105	93	82.38	483	145.1	135	77.39	19.569	9.43227	0.0606061	421.204	98.818	53.9	37.1468	284	58.7992	4.05155	13.4866	73.7048
O-C45	Females	701	155	98.95	100.15	877	173.3	145	87.96	22.4574	9.50555	0.220713	804.26	123.844	38.8	22.3889	664.9	75.8153	2.56071	12.9587	56.7484
O-C45	Females	702	165	90.84	78.86	645	112.5	118	60.16	14.5825	9.25219	0.289869	618.894	122.428	27.1	24.0889	505.4	78.3566	2.26085	12.9622	36.4606
O-C45	Females	703	135	114.73	108.23	906	156.1	123	71.52	19.5584	9.47061	0.0811677	877.721	124.453	31.4	20.1153	718.5	79.3046	2.15876	12.5294	52.9778
O-C45	Males	704	200	100.95	99.99	1161	172.3	147	78.48	22.4534	9.15362	0.329124	1057.04	142.092	80.5	46.7208	908.2	78.2257	1.93397	13.0316	39.24
O-C45	Males	705	170	94.65	66.93	742	196.3	145	83.73	24.0591	8.63332	0.284716	563.883	126.848	57	29.0372	488.7	65.8625	3.24247	12.2563	49.2529
O-B41	Males	706	187	85.52	64.73	694	173.8	165	89.3	23.3777	12.3537	0.372376	542.017	126.46	73.3	42.1749	446.9	64.3948	3.36854	13.4509	47.754
O-B41	Males	707	165	96.07	93.39	840	156.9	125	77.8	21.1845	8.08185	0.264029	775.123	125.903	57.3	36.5201	625.8	74.5	2.52196	13.5019	47.1515
O-B41	Males	708	158	84.02	83.65	692	107.3	125	74.11	14.7829	9.82013	0.305677	581.439	115.218	36.8	34.2964	547.9	79.1763	2.13626	13.7772	46.9051
O-B41	Males	709	170	90.78	91.05	818	116.7	140	76.34	16.09	8.11436	0.303781	735.728	124.228	66.8	57.2408	634.5	77.5672	1.96699	13.7875	44.9059
O-B41	Males	710	148	69.85	68.23	406	94.2	115	62.38	13.5529	8.53692	0.358733	369.319	101.675	52.2	55.414	259.6	63.9409	3.33815	14.3874	42.1486
O-B41	Females	711	185	101.87	96.76	935	146.1	125	79.79	21.4166	8.2959	0.289783	954.799	137.281	50.9	34.8392	738	78.9305	2.29055	14.6589	43.1297
O-B41	Males	712	167	107.24	104.83	996	171.1	120	78.43	26.8731	14.3091	0.217911	983.008	133.825	61.3	35.827	763.6	76.6667	2.6981	15.7061	46.9641
O-B41	Females	713	155	89.74	86.97	653	114.8	135	79.11	16.6845	8.0392	0.26665	633.411	117.939	70.8	61.6725	467.4	71.5773	2.55505	14.5335	51.0387
O-B41	Males	714	188	62.42	61.59	478	108.8	130	79.73	15.2501	9.73108	0.501478	378.434	108.328	37.6	34.5588	331.6	69.3724	3.1904	14.0166	42.4096
O-B41	Males	715	150	70.88	67.94	438	110.5	140	83.6	15.8095	8.49742	0.358204	378.215	103.112	57.4	51.9457	270.1	61.6667	3.60947	14.3072	55.7333
O-B41	Females	716	153	84.9	81.38	541	101.7	145	69.3	13.6329	8.6614	0.286255	553.497	113.972	49.4	48.5742	389.9	72.0702	2.51994	13.405	45.2941
O-B41	Males	717	148	106.69	104.19	961	161.1	125	72.75	20.4019	9.61871	0.162197	861.41	125.659	65.5	40.658	734.4	76.4204	2.12299	12.6641	49.1554
O-B41	Females	718	177	80.67	80.7	670	159.1	130	91.55	22.9232	8.21308	0.37385	603.333	119.493	48.3	30.3583	462.6	69.0448	3.42137	14.408	51.7232
O-B41	Females	719	152	108.09	102.58	928	252.3	160	94.1	34.7526	7.67655	0.168826	882.45	128.178	57.8	22.9092	617.9	66.5841	3.74489	13.7743	61.9079
O-B41	Males	720	162	92.02	88.79	717	150.5	117	79.85	23.023	12.8806	0.27549	693.042	122.095	67.3	44.7176	499.2	69.6234	3.21102	15.2977	49.2901
O-B41	Males	721	150	72.79	50.09	397	133.2	115	65.28	17.7939	10.0995	0.34656	286.36	104.492	68.7	51.5766	195.1	49.1436	4.48209	13.3588	43.52
O-B41	Females	722	155	102.14	102.02	859	179	135	77.14	22.4785	8.89695	0.205569	845.69	125.824	51.7	28.8827	628.3	73.1432	2.61682	12.5578	49.7677
O-B41	Females	723	128	89.39	87	576	111.3	140	75.98	15.1904	8.49089	0.177607	521.214	106.967	45.6	40.9704	419.1	72.7604	2.63722	13.6482	59.3594
O-B41	Males	724	135	105.31	100.14	790	173.7	140	93	24.2928	12.4057	0.123549	745.434	119.234	81.6	46.9775	534.7	67.6835	3.07504	13.9855	68.8889
O-B41	Females	725	200	94.35	85.95	888	147.2	135	88.8	21.3509	9.57149	0.358926	849.212	137.368	43.4	29.4837	697.4	78.536	2.40438	14.5047	44.4
O-B41	Females	726	173	99.24	66.95	763	147.7	122	87.82	21.2263	9.97206	0.270937	601.841	131.029	66.9	45.2945	548.4	71.8742	2.78195	14.3712	50.763
O-B41	Males	727	110	80.06	77.87	407	102.1	127	74.89	13.2599	8.11394	0.157529	359.068	93.8435	74.1	72.5759	230.8	56.7076	3.25796	12.9872	68.0818
O-B41	Females	728	142	80.92	74.84	497	161.4	125	86.21	20.3625	10.1653	0.274	450.273	107.194	43.1	26.7038	292.5	58.8531	4.09708	12.6162	60.7113
O-B41	Males	729	95	82.66	81.21	382	121.9	130	83.48	17.2951	8.51918	0.0694585	333.908	88.6155	68.7	56.3577	191.4	50.1047	4.52751	14.1879	87.8737
O-B41	Females	730	162	91.28	73.96	674	181.3	160	87.64	24.1427	7.93987	0.279217	572.645	121.603	62.1	34.2526	430.6	63.8872	3.582	13.3164	54.0988
O-B41	Males	731	138	79.68	77.95	506	145.9	135	75.35	19.4019	9.25992	0.267916	448.79	104.861	73.2	50.1714	286.9	56.6996	3.83437	13.2981	54.6014
O-B41	Females	732	153	96.9	72.78	650	181.2	125	79.65	24.5205	13.3476	0.22449	564.97	121.761	58.3	32.1744	410.5	63.1538	3.77238	13.5323	52.0588
O-B41	Males	733	150	96.11	90.16	813	208.9	120	79.87	24.1022	8.51209	0.218967	680.569	120.069	66.9	32.0249	537.2	66.0763	2.9646	11.5377	53.2467
O-B41	Females	734	115	74.88	71.93	311	105.9	130	66.21	14.6573	8.49679	0.211291	324.319	92.7966	26.7	25.2125	178.4	57.3633	4.71296	13.8407	57.5739
O-B41	Males	735	174	88.15	60.99	505	179.6	130	88.52	22.8031	8.13003	0.327484	489.811	123.847	79.1	44.0423	246.3	48.7723	4.51547	12.6966	50.8736
O-B41	Females	736	135	80.4	79.76	468	83	125	70.51	12.2994	8.51586	0.253482	453.287	104.183	33.5	40.3614	351.5	75.1068	2.62808	14.8186	52.2296
O-B41	Females	737	143	97.41	94.66	704	189.5	138	85.61	24.9499	8.19001	0.189634	690.406	118.024	69.2	36.5172	445.3	63.2528	3.54402	13.1662	59.8671
O-B41	Females	738	105	87.88	82.19	442	209.8	125	71.1	28.2038	13.2464	0.0887599	397.097	96.0594	43.7	20.8294	188.5	42.6471	6.38095	13.4432	67.7143
O-B41	Females	739	104	86.63	80.49	432	136.7	117	78.3	19.3739	9.60416	0.0911189	379.701	94.9185	51.2	37.4543	244.1	56.5046	4.4847	14.1726	75.2885
O-B41	Females	740	131	74.35	74.88	376	135.4	140	71.63	19.8121	8.82794	0.27587	381.871	98.6907	41.9	30.9453	198.7	52.8457	5.26918	14.6323	54.6794
O-B47	Males	741	193	83.02	84.35	722	71.7	103	65.51	10.8719	8.77492	0.398449	707.658	126.581	16.6	23.152	633.7	87.7701	1.5058	15.163	33.943
O-B47	Females	742	175	71.32	70.58	505	79.3	128	65.25	11.2541	10.9231	0.420916	461.242	111.718	25.8	32.5347	399.9	79.1881	2.22853	14.1918	37.2857
O-B47	Females	743	145	97.88	95.01	788	147.5	110	68.07	20.1993	9.06814	0.194005	706.04	119.133	44.7	30.3051	595.8	75.6091	2.56336	13.6944	46.9448
O-B47	Males	744	206	85.86	83.3	849	165.9	155	83.31	22.2513	10.1324	0.411636	771.439	132.993	67.2	40.5063	615.9	72.5442	2.62088	13.4125	40.4417
O-B47	Males	745	190	84.41	85.18	774	183	127	81.27	25.6174	10.9582	0.384789	715.292	126.641	56.3	30.765	534.7	69.0827	3.30974	13.9986	42.7737
O-B47	Males	746	165	105.19	103.96	1027	156	130	76.16	21.8555	9.01512	0.221363	944.763	131.744	68.7	44.0385	802.3	78.1207	2.12809	14.0099	46.1576
O-B47	Males	747	152	100.26	96.67	759	152.7	125	73.26	20.6038	8.68578	0.205106	771.367	123.448	39.2	25.6713	567.1	74.7167	2.7146	13.493	48.1974
O-B47	Males	748	210	86.23	82.67	871	244.5	155	78.23	31.9149	12.0376	0.417817	783.834	134.567	87.2	35.6646	539.3	61.9173	3.66417	13.0531	37.2524
O-B47	Females	749	130	78.17	75.02	420	87.2	100	58.91	12.3131	8.92464	0.248979	399.171	100.807	44.3	50.8028	288.5	68.6905	2.93169	14.1205	45.3154
O-B47	Males	750	145	67.55	66.44	403	106.3	120	65.71	14.217	8.14799	0.364385	340.739	98.9684	40.5	38.0997	256.2	63.5732	3.52779	13.3744	45.3172
O-B47	Females	751	166	94.51	90.98	773	113.9	110	66.48	17.2199	10.9553	0.274423	747.36	125.254	39.8	34.9429	619.3	80.1164	2.22767	15.1184	40.0482
O-B47	Males	752	132	98.72	95.13	690	133.2	100	73.56	18.284	9.13422	0.144244	649.075	114.154	53.9	40.4655	502.9	72.8841	2.64986	13.7267	55.7273
O-B47	Males	753	160	101.78	92.87	908	164	110	67.26	24.2626	10.5137	0.2224	791.874	127.612	65.8	40.122	678.2	74.6916	2.67209	14.7943	42.0375
O-B47	Females	754	200	83.86	80.13	791	140	127	75.25	19.3313	10.05	0.409145	703.685	129.507	71.7	51.2143	579.3	73.2364	2.44391	13.8081	37.625
O-B47	Males	755	160	87.41	80.74	646	125.5	123	71.24	15.6742	9.37273	0.2934	591.246	118.261	41.3	32.9084	479.2	74.1796	2.42635	12.4894	44.525
O-B47	Males	756	154	80	80.26	578	159	127	73.84	19.9729	9.33615	0.316239	517.736	110.995	51.9	32.6415	367.1	63.5121	3.45552	12.5616	47.9481
O-B47	Females	757	162	81.93	83.48	574	123.4	115	70.25	17.4893	9.13987	0.32825	580.148	115.207	37.9	30.7131	412.7	71.899	3.04692	14.1729	43.3642
O-B47	Males	758	153	96.51	92.45	739	149	98	77.21	21.3139	9.85038	0.226404	714.774	121.516	74.8	50.2013	515.2	69.7158	2.88415	14.3046	50.4641
O-B47	Females	759	120	91.55	83.12	483	121.9	110	62.28	16.9565	10.0941	0.134484	478.127	104.814	26.9	22.0673	334.2	69.1925	3.51066	13.9102	51.9
O-B47	Females	760	170	87.78	99.12	763	162	107	78.21	24.2762	11.5158	0.318954	774.469	122.158	40.4	24.9383	560.6	73.4731	3.18168	14.9853	46.0059
O-B47	Females	761	178	85.19	81.33	725	110.4	150	76.33	14.9949	8.41953	0.352635	645.74	123.141	29	26.2681	585.6	80.7724	2.06826	13.5823	42.882
O-B47	Females	762	125	82.75	78.9	437	108.3	112	68.68	15.7815	9.33815	0.203369	427.32	101.704	31	28.6242	297.7	68.1236	3.61133	14.572	54.944
O-B47	Females	763	120	87.1	84.25	466	93.5	93	63.68	13.9357	9.03579	0.15886	461.071	102.235	25.2	26.9519	347.3	74.5279	2.99049	14.9045	53.0667
O-B47	Males	764	162	87.24	84.54	705	146.2	140	79.37	20.2593	9.17751	0.299952	625.592	118.882	54.3	37.1409	504.5	71.5603	2.87366	13.8573	48.9938
O-B47	Females	765	135	82.15	87.94	586	134.5	107	69.79	18.2871	8.29547	0.24338	510.653	105.31	17.4	12.9368	434.1	74.0785	3.12067	13.5964	51.6963
O-B47	Females	766	155	90.13	86.36	732	123.2	103	74.06	18.1938	11.555	0.264635	631.702	118.195	47.6	38.6364	561.2	76.6667	2.48549	14.7677	47.7806
O-B47	Males	767	167	88.23	78.6	687	141.1	95	71.96	19.2729	8.90266	0.308624	606.392	121.385	60.4	42.8065	485.5	70.6696	2.80537	13.659	43.0898
O-B47	Females	768	177	75.63	68.91	614	166.4	140	80.01	23.0916	12.337	0.401259	483.001	115.7	53.4	32.0913	394.2	64.202	3.76085	13.8772	45.2034
O-B47	Males	769	135	76.16	73.13	430	117.8	133	79.2	16.3773	8.30051	0.278651	393.69	101.398	28.8	24.4482	283.4	65.907	3.80867	13.9026	58.6667
O-B47	Males	770	165	63.79	66.7	437	131	105	70.08	20.356	11.2453	0.442371	367.587	102.593	36.4	27.7863	269.6	61.6934	4.65812	15.5389	42.4727
O-B47	Males	771	140	87.45	87.7	554	114.7	115	67.12	16.2657	8.6747	0.23104	562.193	110.648	38.9	33.9146	400.4	72.2744	2.93605	14.1811	47.9429
O-B47	Females	772	140	102.46	98.53	807	138.4	135	73	20.7861	8.62932	0.15483	740.03	119.768	39.9	28.8295	628.7	77.9058	2.57572	15.0189	52.1429
O-B47	Males	773	133	105.87	99.21	748	136.2	107	76.21	19.9545	10.3215	0.113576	731.439	118.662	67.4	49.486	544.4	72.7807	2.66771	14.6509	57.3008
O-B47	Males	774	150	102.65	99.88	785	152.9	145	68.66	20.3638	12.7113	0.187413	805.243	124.087	63.4	41.465	568.7	72.4459	2.59411	13.3184	45.7733
O-B47	Males	775	130	85.81	82.93	498	88.3	120	62.18	11.8667	9.02188	0.204763	484.386	105.619	38.2	43.2616	371.5	74.5984	2.38287	13.4391	47.8308
O-B26	Females	776	143	83.58	80.08	523	85.3	152	73.64	11.3017	8.63056	0.262247	501.142	109.325	38.6	45.2521	399.1	76.3098	2.16094	13.2494	51.4965
O-B26	Males	777	155	89.23	86.29	615	126.6	180	80.3	15.9521	8.88535	0.269295	624.887	117.604	70.4	55.6082	418	67.9675	2.59384	12.6004	51.8065
O-B26	Males	778	155	96.51	95.2	764	152.6	142	80	19.8524	8.51685	0.232555	745.657	122.307	89.4	58.5845	522	68.3246	2.59848	13.0094	51.6129
O-B26	Females	779	157	91.66	90.33	663	140	153	94.33	20.9259	9.26029	0.262768	680.628	119.961	71.2	50.8571	451.8	68.1448	3.15624	14.9471	60.0828
O-B26	Females	780	115	66.49	65.65	296	72.7	110	63.62	9.6068	9.01028	0.267287	262.837	87.4434	29.8	40.9904	193.5	65.3716	3.24554	13.2143	55.3217
O-B26	Females	781	140	68.65	66.99	389	84.4	120	70.14	10.1235	8.07725	0.34196	337.114	98.0357	35.2	41.7062	269.4	69.2545	2.60244	11.9947	50.1
O-B26	Females	782	153	78.28	79.98	554	145.8	138	75.92	19.9654	9.52297	0.323072	501.559	109.439	59.9	41.0837	348.3	62.87	3.60386	13.6937	49.6209
O-B26	Females	783	150	85.98	69.22	629	166.5	195	69.86	23.7748	11.0916	0.271294	467.432	113.565	61.5	36.9369	401	63.752	3.77978	14.2792	46.5733
O-B26	Females	784	140	73.17	73.44	447	103.3	117	65.6	14.6164	7.85282	0.313506	393.905	101.212	49.6	48.0155	294.1	65.7942	3.26989	14.1495	46.8571
O-B26	Females	785	118	71.8	69.57	326	91.1	120	66.69	12.3242	9.47161	0.243414	308.622	92.0456	29.1	31.9429	205.8	63.1288	3.78043	13.5282	56.5169
O-B26	Males	786	145	67.07	64.87	391	88.5	125	71.2	12.2262	8.16934	0.367473	330.323	98.6162	60.4	68.2486	242.1	61.9182	3.12691	13.8149	49.1034
O-B26	Males	787	149	98.68	95.54	776	194.3	123	97.02	27.6352	8.21018	0.203165	735.527	121.257	99.2	51.0551	482.5	62.1778	3.56124	14.223	65.1141
O-B26	Females	788	224	95.79	95.84	1038	172.4	160	88.28	25.2673	9.97851	0.400919	1076.75	146.482	91.4	53.0162	774.2	74.5857	2.43423	14.6562	39.4107
O-B26	Females	789	240	111.63	107.34	1483	236.4	188	106.09	31.7471	9.02004	0.365071	1505.75	163.68	83	35.11	1163.6	78.4626	2.14073	13.4294	44.2042
O-B26	Females	790	153	98.87	94.77	780	130.9	112	65.73	18.2946	9.72691	0.214912	750.629	122.992	75.9	57.9832	573.2	73.4872	2.34546	13.976	42.9608
O-B26	Males	791	180	84.54	83.02	683	143	157	92.18	21.1834	9.68872	0.360853	661.479	123.358	64.6	45.1748	475.4	69.6047	3.10152	14.8136	51.2111
O-B26	Males	792	177	106.05	105.19	1165	229.6	195	120.15	30.132	7.99847	0.250662	1033.85	137.007	76.2	33.1882	859.2	73.7511	2.58644	13.1237	67.8814
O-B26	Males	793	185	108.51	94.67	1013	204.5	163	82.4	29.5459	12.7009	0.260604	995.067	141.684	131.8	64.4499	676.7	66.8016	2.91667	14.4479	44.5405
O-B26	Males	794	105	80.09	78.62	358	59.2	85	47.95	7.3389	9.54775	0.134583	346.178	91.7031	12.5	21.1149	286.3	79.9721	2.04997	12.3968	45.6667
O-B26	Males	795	200	80.72	83.98	747	132.4	170	90.59	19.3951	7.86487	0.424907	709.881	127.059	107.7	81.3444	506.9	67.8581	2.5964	14.6489	45.295
O-B26	Females	796	245	103.27	99.53	1286	211.8	170	112.36	29.7363	8.57269	0.406954	1318.54	159.063	93.1	43.9566	981.1	76.2908	2.31231	14.0398	45.8612
O-B26	Females	797	234	85.39	76.16	867	145.4	150	89.97	21.5656	9.26986	0.465293	796.798	141.355	77.3	53.1637	644.3	74.3137	2.48738	14.8319	38.4487
O-B26	Females	798	157	90.79	91.72	680	155.4	115	79.53	22.8106	11.8993	0.267202	684.542	119.39	62.7	40.3475	461.9	67.9265	3.3545	14.6786	50.6561
O-B26	Males	799	148	120.31	93.75	685	178.7	150	82.55	25.3516	8.4823	0.103202	874.043	133.439	86.7	48.5171	419.6	61.2555	3.70096	14.1867	55.777
O-B26	Females	800	165	89.92	90.28	751	135.9	148	81.58	21.2644	9.09407	0.294524	701.342	121.806	61.5	45.2539	553.6	73.715	2.83148	15.6471	49.4424
O-B26	Females	801	170	95.13	84.57	743	185.7	127	83.74	24.5749	8.18315	0.28239	716.112	127.17	93.1	50.1346	464.2	62.4764	3.30752	13.2337	49.2588
O-B26	Males	802	120	104.79	96.46	687	161.6	143	80.83	24.3406	11.1978	0.0676632	635.107	112.137	76.9	47.5866	448.5	65.2838	3.54303	15.0623	67.3583
O-B26	Males	803	194	87.57	90.3	135	179.2	160	86.32	24.4343	8.19381	0.377988	803.236	130.34	92	51.3393	463.8	63.102	3.32439	13.6352	44.4948
O-B26	Females	804	155	102.15	102.65	825	163.5	140	82.48	23.0662	8.3915	0.205522	850.996	125.83	67.1	41.0398	594.4	72.0485	2.7959	14.1078	53.2129
O-B26	Females	805	177	79.51	79.72	628	148.6	152	93.37	20.6161	8.21736	0.380063	587.436	118.631	59.5	40.0404	419.9	66.8631	3.28282	13.8736	52.7514
O-B26	Males	806	160	96.19	95.39	762	136.6	127	77.55	18.8598	11.1671	0.249073	768.69	124.058	89.4	65.4466	536	70.3412	2.47504	13.8066	48.4688
O-B26	Males	807	145	93.7	93.25	727	167.6	155	94.27	22.8972	8.32766	0.214914	663.368	116.561	89.6	53.4606	469.8	64.6217	3.14955	13.6618	65.0138
O-B26	Females	808	130	96.77	93.18	616	124.7	117	80.34	16.462	9.34577	0.146536	613.769	112.161	51	40.8982	440.3	71.4773	2.6724	13.2013	61.8
O-B26	Males	809	137	108.26	115.76	1061	213.8	135	99.56	33.1226	8.52771	0.117182	898.97	121.785	113.2	52.9467	734	69.18	3.12183	15.4923	72.6715
O-B26	Males	810	157	74.21	74.64	533	145.1	150	81.78	20.1861	9.10627	0.358073	455.336	107.94	97.7	67.3329	290.2	54.4465	3.78726	13.9119	52.0892
O-B16	Females	811	120	91.74	93.24	560	117.6	157	80.4	15.7366	8.43956	0.133466	537.453	104.923	49.6	42.1769	392.8	70.1429	2.81011	13.3815	67
O-B16	Males	812	127	70.53	67.67	339	68.5	110	65.6	9.4024	8.71905	0.285881	317.375	94.6431	39.1	57.0803	231.4	68.2596	2.77357	13.7261	51.6535
O-B16	Males	813	160	83.46	85.62	610	114.6	125	74.84	16.5284	8.93311	0.314384	598.648	115.558	103.8	90.5759	391.6	64.1967	2.70957	14.4227	46.775
O-B16	Males	814	120	78.65	78.81	435	102.2	120	68.87	12.9973	8.67411	0.208155	389.457	97.1494	42.6	41.683	290.2	66.7126	2.98789	12.7175	57.3917
O-B16	Males	815	135	77.24	78.53	493	105.4	125	78.12	14.8513	9.98835	0.272145	428.756	102.115	61	57.8748	326.6	66.2475	3.01243	14.0904	57.8667
O-B16	Males	816	112	88.63	86.64	474	99.8	125	72.5	14.2624	8.63319	0.116483	450.314	99.6321	67.1	67.2345	307.1	64.789	3.00895	14.291	64.7321
O-B16	Females	817	107	84.71	87.94	454	120.7	110	74.6	16.9503	9.32845	0.116269	417.353	95.2049	41.6	34.4656	291.7	64.2511	3.73355	14.0433	69.7196
O-B16	Males	818	125	77.09	73.78	396	161.3	150	79.69	20.9259	8.61038	0.237073	372.259	98.1644	73.2	45.3813	161.5	40.7828	5.28432	12.9733	63.752
O-B16	Males	819	75	56.01	57.33	156	43	120	55.02	5.1216	8.59497	0.144951	126.098	64.8132	14.6	33.9535	98.4	63.0769	3.28308	11.9107	73.36
O-B16	Females	820	125	76.1	81.71	454	75.5	115	67.1	11.1545	8.38406	0.243163	406.975	97.532	41.8	55.3642	336.7	74.163	2.45694	14.7742	53.68
O-B16	Males	821	114	77.67	76.98	366	93.2	130	73.74	13.3966	8.56113	0.189545	356.89	94.0977	29.2	31.3305	243.6	66.5574	3.66027	14.374	64.6842
O-B16	Males	822	102	73.98	76.17	333	74.3	107	68.24	8.5746	8.57999	0.159223	300.952	86.8675	47.9	64.4684	210.8	63.3033	2.57495	11.5405	66.902
O-B16	Males	823	155	84.97	82.7	593	114.7	155	80.5	15.6798	8.92167	0.291828	570.297	114.762	79.9	69.66	398.4	67.1838	2.64415	13.6703	51.9355
O-B16	Males	824	90	107.67	98.84	507	158.5	165	97.38	20.216	8.11338	-0.0893914	501.497	98.4393	103.8	65.489	244.7	48.2643	3.98738	12.7546	108.2
O-B16	Females	825	133	60.5	61.99	252	60.8	130	58.05	7.7432	8.8426	0.374677	261.172	89.7023	19	31.25	172.2	68.3333	3.0727	12.7355	43.6466
O-B16	Males	826	100	70.85	72.78	261	79.4	112	68.35	9.9707	9.26214	0.170618	269.992	84.1724	30.8	38.7909	150.8	57.7778	3.82019	12.5576	68.35
O-B16	Males	827	105	66.66	68.03	281	83.4	110	71.94	11.0011	9.06273	0.223348	249.318	83.6618	52.3	62.7098	145.3	51.7082	3.91498	13.1908	68.5143
O-B16	Males	828	100	63.88	62.7	254	72.9	105	68.17	10.4404	8.38953	0.220405	209.716	79.925	36.4	49.9314	144.7	56.9685	4.11039	14.3215	68.17
O-B16	Males	829	125	64.14	66.72	317	61.8	132	69.65	7.7582	9.27277	0.321772	280.087	89.5405	35.7	57.767	219.5	69.2429	2.44738	12.5537	55.72
O-B16	Males	830	105	76.9	77.57	386	127.2	147	77.62	16.9852	8.41968	0.15448	327.95	89.8582	55.1	43.3176	203.7	52.772	4.40031	13.3531	73.9238
O-B16	Males	831	105	70.06	68.3	296	86	150	85.18	11.7312	8.69135	0.199589	263.074	85.7689	67.2	78.1395	142.8	48.2432	3.96324	13.6409	81.1238
O-B16	Males	832	106	86.04	86.62	434	96.5	150	69.52	11.6014	8.49122	0.103937	413.64	95.4999	62.4	64.6632	275.1	63.3871	2.67313	12.0222	65.5849
O-B16	Males	833	103	63.3	63.58	290	87.7	125	74.19	11.0152	8.14329	0.238725	217.05	80.7459	43.3	49.3729	159	54.8276	3.79834	12.5601	72.0291
O-B16	Females	834	117	81.79	83.18	428	122.7	155	82.9	15.4559	8.16711	0.177122	416.777	97.8235	33.2	27.0579	272.1	63.5748	3.61119	12.5965	70.8547
O-B16	Females	835	100	71.04	72.94	304	113.5	135	72.71	14.5875	8.46135	0.169317	271.311	84.2852	45.5	40.0881	145	47.6974	4.79852	12.8524	72.71
O-B16	Males	836	108	75.26	74.47	315	86.7	140	69.53	11.73	8.65047	0.178653	316.933	90.1559	55.1	63.5525	173.2	54.9841	3.72381	13.5294	64.3796
O-B16	Females	837	106	77.72	72.61	299	92.9	160	71.75	12.0954	8.22048	0.15393	313.208	90.7652	21.4	23.0355	184.7	61.7726	4.04528	13.0198	67.6887
O-B16	Males	839	125	69.85	72.65	373	92.8	135	70.76	12.1931	8.44904	0.283038	332.132	93.4412	40.3	43.4267	239.9	64.3164	3.26893	13.1391	56.608
O-B16	Females	840	80	66.04	63.31	177	58.6	95	55.24	8.5509	8.86924	0.0955902	175.133	72.6856	25	42.6621	93.4	52.7684	4.83102	14.592	69.05
O-B16	Males	841	120	73.83	71.38	323	85.1	115	80.56	12.6288	8.50516	0.238198	331.123	94.1254	61.7	72.5029	176.2	54.5511	3.90985	14.84	67.1333
O-B16	Females	842	115	64.95	71.19	293	73.1	120	69.73	10.4448	8.42812	0.278133	278.416	86.4248	33.7	46.1012	186.2	63.5495	3.56478	14.2884	60.6348
O-B16	Males	843	90	83.3	74.93	329	89.9	100	68.06	13.2967	8.42916	0.0386613	294.131	86.5852	60.3	67.0745	178.8	54.3465	4.04155	14.7905	75.6222
O-B16	Males	844	100	76.26	74.01	327	79.8	110	63.79	10.5241	8.00829	0.134687	295.519	87.327	80.4	100.752	166.8	51.0092	3.21838	13.1881	63.79
O-B16	Males	845	88	74.93	96.57	221	94.5	110	71.45	13.5794	8.80819	0.0802185	333.41	81.2025	43.6	46.1376	82.9	37.5113	6.14452	14.3697	81.1932

## Sheet: Headings
Column heading	Description
GROUP	(M, May, J, July, S, September) - (Fisheries area -A, -AA, -B, -C) - water depth (last 2 numbers).
SEX	Male or Female
ID	Individual identification number
WBL	Whole body length (mm)
WBW	Whole body width (mm)
WBH	Whole body height (mm)
WBM	Whole body mass (g)
GBM	Gutted body mass (g)
GBL	Gutted body length (mm)
PBL	Processed body length (mm)
PBM	Processed body mass (g)
PWC	Processed water content (%)
ELLIP	Ellipticity - Formula in Materials and Methods section
VOL	Volume - Formula in Materials and Methods section
SLW	Square root of the length-width product -Formula in Materials and Methods section
GONM	Gonad mass (g)
GSI	Gonadosomatic index (%) - Formula in Materials and Methods section
RBM	Residual body mass (g) - Formula in Materials and Methods section
WRI	Whole residual index - Formula in Materials and Methods section
RRW	Recovery rate for whole body mass - Formula in Materials and Methods section
RRG	Recovery rate for gutted body mass - Formula in Materials and Methods section
RRL	Recovery rate for body length - Formula in Materials and Methods section
